# Supplementary material for: Resveratrol reduces inflammatory response and detrimental effects in chronic cerebral hypoperfusion by down-regulating stimulator of interferon genes/TANK-binding kinase 1/interferon regulatory factor 3 signaling
Source: Front Aging Neurosci. 2022 Jul 22;14:868484. doi: 10.3389/fnagi.2022.868484 (PMC9354401; doi:10.3389/fnagi.2022.868484)
Supplement: Supplementary file 2 [file Table_1.XLSX]

## Sheet: Sheet1
			group	GFAP+ cell (per field)	group	STING+/GFAP+ cells	p-TBK1+/GFAP+ cell	p-IRF3+/GFAP+ cell	group	STING+/Iba-1+ cell	p-IRF3+/Iba-1+ cell
group	1=sham 4w		1	6	1	6	12	14	1	5	4
	2=2VO 4w		1	10	1	4	10	8	1	7	3
	3=2VO+RES 4w		1	5	1	9	9	12	1	4	5
			2	25	2	32	27	24	2	15	14
			2	28	2	30	30	22	2	18	15
			2	34	2	38	25	27	2	16	12
			3	13	3	22	19	16	3	8	6
			3	16	3	18	17	14	3	6	9
			3	18	3	25	21	18	3	7	7
