# Supplementary material for: Resveratrol reduces inflammatory response and detrimental effects in chronic cerebral hypoperfusion by down-regulating stimulator of interferon genes/TANK-binding kinase 1/interferon regulatory factor 3 signaling
Source: Front Aging Neurosci. 2022 Jul 22;14:868484. doi: 10.3389/fnagi.2022.868484 (PMC9354401; doi:10.3389/fnagi.2022.868484)
Supplement: Supplementary file 3 [file Table_2.XLSX]

## Sheet: Sheet1
				Escape latency(s)						group	Time spent in the target quadrant (%)	Frequency of platform crossings
group			group	day1	day2	day3	day4	day5		1	47.68	5
1=sham 4w			1	84.25	66	38.5	16.75	27.5		1	44.07	7
2=sham 8w			1	45	19.75	17.75	17.75	9.25		1	40.09	4
3=2VO 4w			1	46.5	12.75	18.75	12	6.25		1	52.9	8
4=2VO 8w			1	117	60.5	41	39.5	14.5		1	31.56	4
5=2VO+RES 4w			1	95	16	29.5	11.25	26.75		1	37.53	5
6=2VO+RES 8w			1	100	44.25	16.25	37	26.25		2	62.4	5
			2	109.75	21	52.75	19	26.5		2	53.76	9
			2	103	42.5	17.5	19.5	25		2	26.6	8
			2	96	70.25	41.25	13.75	5.5		2	47.69	6
			2	91	14.75	19.25	14.25	24		2	41.56	5
			2	45.25	37	22.5	41	19.5		2	49.2	4
			2	80.5	19.5	16.5	22.25	20.5		3	30.71	2
			3	110.25	79.25	39.5	41.5	30.75		3	34.48	4
			3	102.25	70.25	63	43.25	38.25		3	27.37	3
			3	83.25	54	62	41.25	49.75		3	29.01	1
			3	120	67	63	42.25	37.5		3	24.23	2
			3	80.75	45.5	22	23.5	30.75		3	27.59	2
			3	58.5	22.75	53.25	65.25	30		4	12.53	0
			4	120	120	120	120	96.5		4	24.36	3
			4	88	84.75	63	53.25	50.75		4	23.26	2
			4	73.25	68	64	52.5	51.75		4	13.13	1
			4	97.75	85.75	72.75	59.75	42.5		4	25.29	2
			4	76.75	84.75	55	52.25	37		4	22.13	1
			4	56.75	47	63	38.25	49		5	36.4	4
			5	107	45.5	32.25	40.25	25.25		5	42.09	2
			5	78.25	38	40	8.25	23.75		5	26.43	6
			5	74.5	16.75	10	16.5	21.25		5	40.86	5
			5	70.75	36	45	9.25	14.75		5	47.44	3
			5	67.75	23.75	28	34.5	16.25		5	32.32	4
			5	54.75	40.5	13.5	44	30.75		6	35.49	3
			6	95.5	69.5	42	18.75	30.75		6	26.13	2
			6	120	40.5	49.5	21.25	35.25		6	28.63	4
			6	85.25	35.75	23.5	40	19.5		6	30.55	5
			6	69.25	75.75	38.25	38.25	24.25		6	33.28	4
			6	57.25	16.75	20	26.25	18.5		6	30.05	3
			6	45	20	19.25	37.75	25.5
