# Supplementary material for: Resveratrol reduces inflammatory response and detrimental effects in chronic cerebral hypoperfusion by down-regulating stimulator of interferon genes/TANK-binding kinase 1/interferon regulatory factor 3 signaling
Source: Front Aging Neurosci. 2022 Jul 22;14:868484. doi: 10.3389/fnagi.2022.868484 (PMC9354401; doi:10.3389/fnagi.2022.868484)
Supplement: Supplementary file 4 [file Table_3.XLSX]

## Sheet: Sheet1
		group	MPO activity (U/g)
group		1	0.452
1=sham		1	0.778167
2=2VO 4w		1	1.3723
3=2VO 8w		1	1.51303
4=2VO+RES 4w		1	1.54023
5=2VO+RES 8w		1	1.15093
		2	2.2058
		2	1.76647
		2	3.12273
		2	2.65263
		2	2.4443
		2	2.30647
		3	3.69773
		3	3.1844
		3	2.80773
		3	2.66527
		3	2.36423
		3	3.858
		4	1.3389
		4	1.53533
		4	2.44533
		4	2.15733
		4	1.9301
		4	1.89013
		5	1.5558
		5	1.7566
		5	2.47577
		5	2.2015
		5	2.02093
		5	1.90357
