# Supplementary material for: Resveratrol reduces inflammatory response and detrimental effects in chronic cerebral hypoperfusion by down-regulating stimulator of interferon genes/TANK-binding kinase 1/interferon regulatory factor 3 signaling
Source: Front Aging Neurosci. 2022 Jul 22;14:868484. doi: 10.3389/fnagi.2022.868484 (PMC9354401; doi:10.3389/fnagi.2022.868484)
Supplement: Supplementary file 5 [file Table_4.XLSX]

## Sheet: Sheet1
			group	LFB stained area(myelin density)	MBP+ area %	Iba-1+ cells(per field)	MPO+ cell (per field)
group	1=sham 4w		1	0.88	0.91	10	3
	2=sham 8w		1	0.81	0.82	12	2
	3=2VO 4w		1	0.93	0.85	8	5
	4=2VO 8w		2	0.9	0.93	6	1
	5=2VO+RES 4w		2	0.83	0.85	15	3
	6=2VO+RES 8w		2	0.94	0.79	13	6
			3	0.62	0.45	100	131
			3	0.65	0.46	128	148
			3	0.56	0.45	147	172																					92	90	86	1.53533	2.44533	2.15733	1.9301	1.89013
			4	0.49	0.35	281	252																													1.5558	1.7566	2.47577	2.2015	2.02093	1.90357
			4	0.45	0.24	213	265
			4	0.54	0.34	182	239
			5	0.8	0.65	34	72
			5	0.81	0.57	43	64
			5	0.72	0.63	40	58																					53	73	64
			6	0.7	0.41	58	81
			6	0.73	0.43	62	103
			6	0.61	0.38	75	94
