# Supplementary material for: Resveratrol reduces inflammatory response and detrimental effects in chronic cerebral hypoperfusion by down-regulating stimulator of interferon genes/TANK-binding kinase 1/interferon regulatory factor 3 signaling
Source: Front Aging Neurosci. 2022 Jul 22;14:868484. doi: 10.3389/fnagi.2022.868484 (PMC9354401; doi:10.3389/fnagi.2022.868484)
Supplement: Supplementary file 6 [file Table_5.XLSX]

## Sheet: Sheet1
Group	IL-1β	IFN-β	IL-10	ICAM-1	MBP	CXCL10	TNF-α	CD16	CD206	STING	IRF3	TBK1
1	1	1	1	1	1	1	1	1	1	1	1	1
1	1	1	1	1	1	1	1	1	1	1	1	1
1	1	1	1	1	1	1	1	1	1	1	1	1
1	1	1	1	1	1	1	1	1	1	1	1	1
2	3.4198	2.46936	0.69553	1.27947	0.557923	1.69277	4.28934	1.52093	0.462902	3.10735	3.62421	2.33309
2	4.0718	2.81444	0.740131	1.47753	0.622548	1.32142	3.33361	1.34892	0.351704	3.90589	3.99352	1.8358
2	3.55148	2.17664	0.772047	1.34353	0.717755	1.5717	2.69816	1.48449	0.307543	4.28948	4.71491	1.90916
2	3.6118	2.97052	0.643783	1.68453	0.607671	1.51764	3.5215	1.38771	0.442754	4.10219	4.33348	1.92379
3	4.896	3.47815	0.442754	2.00931	0.462902	2.83059	8.01332	3.09943	0.554475	6.07519	11.0372	4.28933
3	4.75559	4.07977	0.643783	2.25128	0.562617	2.53021	6.66966	2.92477	0.517559	5.52301	8.89949	4.52244
3	4.48055	3.31439	0.481857	1.81664	0.517559	3.62736	7.65311	3.0405	0.510167	4.80326	9.51386	4.33348
3	3.51389	3.62173	0.597157	2.17048	0.351704	2.4281	6.23049	2.91465	0.607671	5.31544	9.01332	5.0833
4	1.14803	1.16444	0.87748	1.11447	0.864962	1.04183	1.46618	1.22121	0.838268	1.35314	1.5985	1.26399
4	1.04931	1.4445	0.893019	1.25262	0.882668	1.21055	1.23939	1.18716	0.893019	1.44626	1.94197	1.25738
4	1.26676	1.39068	0.938725	1.1982	0.948714	1.02213	1.49119	1.33138	0.772047	1.41189	3.2999	1.16913
4	1.34256	1.21367	0.969817	1.08444	0.934064	1.14623	1.38577	1.10526	0.948714	1.62961	1.98836	1.3324
5	1.41895	1.18458	0.812002	1.23939	0.749126	1.31336	2.59426	1.2918	0.622548	2.60371	3.1909	2.6954
5	1.43949	1.67312	0.826223	1.24677	0.806364	1.59169	2.03862	1.64029	0.597157	2.20956	2.76292	2.2255
5	1.95988	1.50827	0.844866	1.22911	0.821673	1.46845	2.27698	1.37182	0.643783	2.6629	4.32865	2.9554
5	1.64334	1.76006	0.95178	1.35181	0.838268	1.44353	1.81774	1.46241	0.717252	3.72273	2.59849	2.46218
qRT-PCR,RQ value
group	1=sham
	2=2VO 4w
	3=2VO 8w
	4=2VO+RES 4w
	5=2VO+RES 8w
IFN-β	NM_019127.1	https://www.ncbi.nlm.nih.gov/nuccore/NM_019127.1?report=GenBank
ICAM-1	NM_012967.1	https://www.ncbi.nlm.nih.gov/nuccore/NM_012967.1
TNF-α	NM_012675.3	https://www.ncbi.nlm.nih.gov/nuccore/NM_012675.3?report=GenBank
IL-1β	NM_031512.2	https://www.ncbi.nlm.nih.gov/nuccore/NM_031512.2
IL-10	NM_012854.2	https://www.ncbi.nlm.nih.gov/nuccore/NM_012854.2
CXCL10	NM_139089.2	https://www.ncbi.nlm.nih.gov/nuccore/NM_139089.2
CD16	NM_207603.2	https://www.ncbi.nlm.nih.gov/nuccore/NM_207603.2
CD206	NM_001106123.2	https://www.ncbi.nlm.nih.gov/nuccore/NM_001106123.2
MBP	NM_001025289.1	https://www.ncbi.nlm.nih.gov/nuccore/NM_001025289.1
STING	NM_001109122.1	https://www.ncbi.nlm.nih.gov/nuccore/NM_001109122.1
TBK1	NM_001106786.1	https://www.ncbi.nlm.nih.gov/nuccore/NM_001106786.1
IRF3	NM_001006969.1	https://www.ncbi.nlm.nih.gov/nuccore/NM_001006969.1
