# Supplementary material for: Resveratrol reduces inflammatory response and detrimental effects in chronic cerebral hypoperfusion by down-regulating stimulator of interferon genes/TANK-binding kinase 1/interferon regulatory factor 3 signaling
Source: Front Aging Neurosci. 2022 Jul 22;14:868484. doi: 10.3389/fnagi.2022.868484 (PMC9354401; doi:10.3389/fnagi.2022.868484)
Supplement: Supplementary file 7 [file Table_6.XLSX]

## Sheet: Sheet1
western,relative density ratio		group	p-PERK,hippocampus	p-PERK,white matter	STING,hippocampus	STING,white matter	p-TBK1,hippocampus	p-TBK1,White matter	p-IRF3,hippocampus	p-IRF3,white matter	cytosolic IRF3,hippocampus	cytosolic IRF3,white matter	nucleus IRF3,white matter	nucleus IRF3,hippocampus	MBP	MPO
group		1	1.25046	0.691981	0.32228	0.325934	0.542221	0.313971	0.419159	0.356168	2.01689	2.47951	0.506068	0.281578	1.68342	0.334261
1=sham		1	1.04133	1.01556	0.474883	0.470871	0.370636	0.27774	0.627808	0.259061	1.67602	2.14895	0.316104	0.527668	1.89425	0.438634
2=2VO 4w		1	1.15012	0.98754	0.409665	0.393194	0.437057	0.391861	0.550915	0.302517	2.06884	1.84767	0.442927	0.592143	1.95423	0.224685
3=2VO 8w		2	2.53025	1.67548	1.53199	0.865391	1.49118	0.772942	1.70549	1.03923	1.10896	0.918719	1.62095	1.36379	0.760364	0.789896
4=2VO+RES 4w		2	2.43109	1.42176	1.41502	1.11646	1.11649	0.856123	1.33857	1.20081	0.929421	0.791585	1.55476	1.40067	0.874769	1.15554
5=2VO+RES 8w		2	2.17004	1.52843	1.01141	1.03204	1.62311	0.937957	1.58253	0.933976	0.902674	0.704367	1.30007	1.24283	0.689233	0.816652
		3	4.63102	1.85426	1.80867	1.49163	1.69009	1.22531	1.90094	1.7241	0.490794	0.476642	2.21674	1.9572	0.437585	1.19414
		3	3.33	2.25377	1.48362	1.6473	1.81243	1.50256	2.09404	1.55243	0.317388	0.381317	1.94151	1.78345	0.352612	1.50186
		3	3.95057	2.56243	1.68114	1.36558	1.77352	1.6638	1.79403	1.39923	0.67812	0.621835	1.70943	1.80967	0.318718	1.44395
		4	1.691	0.886209	0.606622	0.472434	0.845537	0.539428	0.740533	0.596051	1.62108	1.74942	0.90098	0.999521	1.17727	0.465173
		4	1.4796	0.98754	0.841641	0.410073	0.62274	0.494369	0.661924	0.41556	1.77774	1.61557	0.822606	0.674526	1.33836	0.755339
		4	1.59	1.01556	0.758664	0.535864	0.950062	0.555008	0.709654	0.643988	1.4505	1.80755	0.655213	0.750517	1.51527	0.531032
		5	2.13021	1.34386	0.937657	0.70945	1.09812	0.589674	0.743031	0.913369	1.32308	1.54856	1.1958	1.29961	0.790406	0.905759
		5	1.80117	1.10647	1.30456	0.641924	1.28475	0.672959	1.15546	0.816973	1.39273	1.34748	1.29222	0.978299	1.00262	1.01339
		5	2.02301	1.12169	1.18793	0.842218	1.18724	0.736514	0.820603	0.735942	1.12587	1.11169	1.4584	1.02078	1.24677	1.13636
